# Supplementary material for: An Acinetobacter non-baumannii Population Study: Antimicrobial Resistance Genes (ARGs)
Source: Antibiotics (Basel). 2020 Dec 26;10(1):16. doi: 10.3390/antibiotics10010016 (PMC7823295; doi:10.3390/antibiotics10010016)
Supplement: Supplementary file 1 [file antibiotics-10-00016-s001.zip]

Archive with 2 entries (2 files):
- Figure S1 _Lit.pdf
- Figure S2_genomes.pdf
